# Supplementary material for: Performance of a wearable acoustic system for fetal movement discrimination
Source: PLoS One. 2018 May 7;13(5):e0195728. doi: 10.1371/journal.pone.0195728 (PMC5937742; doi:10.1371/journal.pone.0195728)
Supplement: S1 Table — Spreadsheet of patient data. (XLSX) [file pone.0195728.s004.xlsx]

## Sheet: Jonny's data
ID	Exclusion	SP Code	Date USS	Age	Parity	Ethnicity	Weight	Height	BMI	Pre-existing medical conditions	Obstetric complications	Medication	EDD	Gestation	Fetal lie	Placenta	AFI	DVP	MCA PI	PSV	UA PI	CPR	Centile	Wt	Movements	HR	>10	>15	Decels	High episodes	Low episodes	STV	Time to meet criteria	Actograph.dec	Actograph %	Notes
FM01	a - Exclude pilot	0	2015-07-23	26.2849	0	White	55	1.61	21.2183	Spida Bifida-no problems	Reduced FM	Nil	2015-10-09	28+6	Cep	Anterior		4.9	2.12	39	0.92	2.30435	44	1247	5	135	1	0	0	4	0	7	12	0.128671	12.8671
FM02	a - Exclude pilot	1	2015-07-23	28.5973	0	South Asian				PIH	Nil	Labetolol	2015-11-01	25+4	Breech	Fundal	8.1	3.1	1.21	31	1.37	0.883212	0.1	442	0	145	0	0	0	0	28	5.7	N/A	0.0902818	9.02818
FM03	a - Exclude pilot	23	2015-07-27	30.2603	1	White	50	1.54	21.0828	No	Polyhydramnios	Nil	2015-11-05	25+4	Breech	Anterior	29	8.8	1.86	41	1.14	1.63158	79	941	65	147	1	0	0	4	0	8.4	10	0.485057	48.5057
FM04	a - Exclude pilot	24	2015-07-27	27.0932	1	Black	80	1.63	30.1103	Depression	Nil	Sertraline	2015-10-03	30+2	Cep	Posterior	15.9	4.9	2.48	49	1.21	2.04959	34	1454	35	140	1	0	0	6	0	8.4	20	0.38026	38.026
FM05	a - Exclude pilot	4	2015-07-28	29.5041	0	Black	62	1.55	25.8065	FGM	APH, low placenta, fibroib 8x8		2015-11-10	25+0	Breech	Anterior low	14.2	4.4	2.02	30	0.81	2.49383	42	766	4	142	6	1	2	8	0	8.7	30	0.744222	74.4222
FM06	a - Exclude pilot	5	2015-07-29	29.1863	1	Black	74	1.7	25.6055	Nil	Reduced FM	Nil	2015-09-06	34+3	Cep	Anterior	16.9	4.9	2.35	38	0.94	2.5	23	2205	0	148	3	0	0	9	0	7.9	14	0.346824	34.6824
FM07	a - Exclude pilot	6	2015-07-29	32.1918	0	White	78	1.63	29.3575	Depression, PCOS	IVF	Citalopram	2015-10-21	28+0	Trans	Anterior	14.8	8	2.35	43	1.08	2.17593	97	1456	53	144	3	0	0	4	0	8.4	24	0.334202	33.4202
FM08	a - Exclude pilot	7	2015-07-29	24.6055	0	White	50	1.58	20.0288	Nil	Hyperemesis	Metoclopramide	2015-10-22	27+6	Cep	Anterior	14.3	4.8	1.76	28	0.99	1.77778	59	1138	63	153	2	2	0	5	0	9.6	18	0.275	27.5
FM09		8	2015-08-17	20.8959	1	White	79	1.72	26.7036	Nil	Abdo pain	Nil	2015-10-01	33+3	Cep	Anterior	16.9	5.4	1.78	39	0.76	2.34211	63	2391	17	145	3	1	0	8	6	9.5	12	0.54859	54.859
FM10	missing actograph trace	9	2015-08-18	33.6329	0	South Asian	62	1.61	23.9188	Ulcerative colitis	Nil	Prednisolone, mesovant	2015-10-22	30+5	Cep	Anterior	15.3	4.9	2.02	35	0.97	2.08247	63	1721	8	139	6	2	0	16	0	12	16
FM11		10	2015-08-18	36.8548	1	South East Asian	60	1.5	26.6667	Nil	Low placenta	Nil	2015-10-13	32+0	Cep	Posterior	12.3	5.8	1.98	54	1.4	1.41429	25	1739	69	141	2	1	0	9	0	8.4	14	0.192019	19.2019
FM12		11	2015-08-19	24.7699	0	Black	103	1.64	38.2957	T2DM	Nil	Metformin, insulin	2015-11-08	28+3	Cep	Posterior	14.8	5.4	1.86	45	1.11	1.67568	93	1473	12	150	3	1	0	6	0	8.7	10	0.393484	39.3484
FM13		12	2015-08-19	36.5342	1	South East Asian	45	1.5	20	Nil	Nil	Nil	2015-10-01	33+6	Cep	Fundal	15.7	5.8	2.25	54	1.01	2.22772	27	2140	125	130	2	1	0	11	0	9.9	12	0.142957	14.2957
FM14		13	2015-08-19	26.1041	2	South Asian	45	1.54	18.9745	Depression	Nil	Citalopram	2015-10-09	32+5	Cep	Anterior	12.7	4.6	1.63	45	0.82	1.9878	29	1909	120	142	3	0	0	5	0	10.7	10	0.678482	67.8482
FM15		14	2015-08-19	20.0822	0	White	66	1.61	25.462	Nil	Hyperemesis	Folate, cyclizine, Ranitidine	2015-10-11	32+3	Cep	Posterior	14.4	4.5	2.33	54	0.94	2.47872	52	2028	129	153	3	2	0	6	13	5.4	20	0.296224	29.6224
FM16		15	2015-08-19	34.2082	0	White	74	1.7	25.6055	Nil	Nil	Nil	2015-10-16	32+0	Cep	Anterior	11.7	3.4	1.36	54	0.92	1.47826	62	2004	18	136	3	2	0	10	0	11.1	10	0.543188	54.3188
FM18		16	2015-08-24	38.6767	3	White	61	1.67	21.8724	Essential HTN	Nil	Labetolol, aspirin	2015-11-11	28+5	Cep	Anterior	14.5	4.8	1.89	31.6	1.01	1.87129	38	1191	66	134	1	0	0	5	0	8.6	10	0.394668	39.4668
FM19		17	2015-08-25	32.2438	0	White	78	1.64	29.0006	Nil	Nil	Nil	2015-11-14	28+3	Cep	Posterior	13	4	1.7	39	1.33	1.2782	82	1369	84	129	6	0	0	19	0	9	20	0.561892	56.1892
FM20		18	2015-08-25	34.7288	0	White	100	1.68	35.4308	Nil	Nil	Nil	2015-10-07	33+6	Cep	Posterior	15.6	8.1	1.83	43	1.02	1.79412	89	2769	0	150	3	0	0	6	0	8.4	16	0.684138	68.4138
FM21		19	2015-08-25	36.2411	2	White	83	1.72	28.0557	Nil	Nil	Nil	2015-10-29	30+5	Cep	Anterior	17.5	5.5	2.13	35.9	0.93	2.29032	95	2032	72	139	4	1	0	10	0	11.4	10	0.848586	84.8586
FM22		20	2015-08-26	39.5452	1	South East Asian	48	1.5	21.3333	Nil	GDM	Metformin	2015-11-13	28+5	Cep	Posterior	15.8	5.1	2.74	35	1.32	2.07576	56	1276	42	139	1	0	0	9	0	10.2	10	0.19876	19.876
FM23		21	2015-08-26	32.0795	0	White	82	1.79	25.5922	Nil	Nil	Nil	2015-11-03	30+1	Cep	Posterior	11.7	4.9	2.29	46	0.97	2.36082	53	1534	45	131	8	6	0	5	0	12.9	20	0.213753	21.3753
FM24		22	2015-08-26	23.1178	0	Black	91	1.73	30.4053	Nil	TPTL	Steroids	2015-10-24	31+4	Cep	Anterior	16	5.2	1.71	37.6	0.97	1.76289	35	1721	30	148	1	0	0	7	0	7	10	0.344365	34.4365
FM31		29	2015-09-01	41.7507	1	Mixed black	64	1.62	24.3865	Ethnic neutropenia	Previous preterm	Nil	2015-10-12	34+1	Cep	Anterior	11.4	3.7	1.66	54.8	0.92	1.80435	42	2338	2	136	1	0	0	5	11	6.2	26	0.0471074	4.71074
FM34		30	2015-09-02	30.4027	0	White	61.5	1.63	23.1473	Crohn's	Nil	Nil	2015-11-30	27+2	Cep	Posterior	15	5.5	1.84	29.6	1.13	1.62832	43.2	993	0	139	4	3	0	7	0	10.1	10	0.292305	29.2305
FM33		31	2015-09-02	35.2493	2	Black	84	1.67	30.1194	Nil	metformin Trial	Placebo, Vit D, aspirin, ferrous	2015-11-25	28+0	Trans	Anterior	18.1	6.1	1.97	42.1	1.05	1.87619	72	1227	4	142	2	1	0	11	0	8.5	16	0.484067	48.4067	V. docile
FM35		32	2015-09-02	31.0164	1	South Asian	75.2	1.52	32.5485	Nil	Nil	Nil	2015-10-29	31+6	Cep	Anterior	11.4	4.9	2.35	43.9	1.03	2.28155	21.6	1675	30	133	2	2	0	8	0	9.9	12	0.22732	22.732	good lateral views, able to see limbs against posterior uterine wall
FM36		33	2015-09-02	26.3589	0	White	70	1.63	26.3465	Nil	GDM	Metformin	2015-10-30	32+1	Cep	Posterior	12.6	5	2.02	49.3	1.11	1.81982	74.6	2137	N/A	N/A	N/A	N/A	N/A	N/A	N/A	N/A	16	0.224687	22.4687	v soft movements
FM37		34	2015-09-07	37.5452	2	White	76	1.53	32.4661	Essential HTN	? GDM	Methyldopa, aspirin	2015-10-27	32+6	Trans	Anterior	21.2	7.1	1.79	51.1	0.98	1.82653	97.1	2688	18	141	2	0	0	5	0	9.9	10	0.856027	85.6027
FM38		35	2015-09-07	34.011	2	South Asian	80	1.58	32.0461	Nil	Reduced FM	Nil	2015-10-13	34+6	Trans	Anterior	13.8	5.7	2.04	52	0.67	3.04478	25.7	2332	12	140	3	3	0	6	0	8.1	10	0.150708	15.0708
FM39		36	2015-09-07	39.2411	1	South Asian	57	1.57	23.1247	Nil	Nil	Ferrous, Vit D	2015-10-13	34+6	Cep	Anterior	10.8	4.9	1.52	44.5	0.82	1.85366	62	2692	41	135	3	3	0	6	6	9.7	16	0.357986	35.7986
FM40		37	2015-09-08	33.2137	0	White	77	1.6	30.0781	Endometriosis	Reduced FM	Nil	2015-11-27	28+4	Cep	Fundal	15.4	5.4	1.89	32	1.38	1.36957	75	1351	0	129	5	4	0	10	0	20.9	10	0.630612	63.0612	V active on CTG, all movements on scan v pronounced
FM42		38	2015-09-08	38.7178	3	White	60.8	1.67	21.8007	Essential HTN	TPTL	Labetolol, nifedipine, aspirin	2015-11-11	30+6	Cep	Anterior	12.2	5.7	2.47	35.5	1.16	2.12931	39.3	1603	0	130	9	2	0	13	0	9	22	0.387542	38.7542
FM41		39	2015-09-08	30.1616	0	White	58	1.56	23.833	Nil	Nil	Vitamin D	2015-12-06	27+2	Cep	Fundal	12.9	5.9	2.07	34.8	1.05	1.97143	74.8	1126	60	142	0	0	0	7	0	8.7	10	0.56843	56.843	Good views, large movements only
FM43		40	2015-09-08	38.2658	0	South Asian	65.6	1.55	27.3049	Nil	Nil	Nil	2015-12-19	25+3	Cep	Posterior	13.1	5.8	1.51	34.7	0.99	1.52525	60.5	858	0	149	3	2	0	0	10	6.7	N/A	0.889196	88.9196
FM44		41	2015-09-09	18.537	1	South East Asian	42	1.48	19.1746	Nil	Nil	Nil	2015-11-26	28+6	Cep	Posterior	10.3	3.9	1.59	39.9	1.21	1.31405	32.4	1186	18	142	1	1	0	10	0	11.2	10	0.129428	12.9428
FM45		42	2015-09-09	31.611	1	South Asian	53	1.57	21.5019	Nil	PVB	Nil	2015-10-24	34+1	Cep	Anterior	12.2	6.6	1.64	58	0.8	2.05	69.1	2590	198	140	3	2	0	5	0	10.4	10	0.831799	83.1799
FM46		43	2015-09-10	38.6	1	White	53.8	1.6	21.0156	Nil	Nil	Nil	2015-10-31	32+5	Cep	Anterior	7.5	3.6	1.72	46	0.92	1.86957	45.6	2044	0	144	3	1	0	7	0	9.5	10	0.467875	46.7875	Quiet baby
FM47		44	2015-09-10	26.3534	0	White	62.3	1.63	23.4484	Nil	Reduced FM	Nil	2015-10-18	34+4	Cep	Anterior	12.3	6.4	2.05	62.4	0.98	2.09184	29.1	2309	3	135	2	2	0	5	0	9.1	22	0.307751	30.7751
FM48		45	2015-09-10	30.0877	0	South Asian	60	1.59	23.7332	Nil	Nil	Nil	2015-12-06	27+4	Cep	Posterior	10.9	3.6	1.82	30.2	1.22	1.4918	36.4	1002	0	145	6	4	0	11	0	8.1	16	0.38463	38.463
FM49		46	2015-09-14	32.6986	1	Black	75	1.59	29.6665	Nil	Fibroid, previous eclampsia	Nil	2015-12-11	28+2	Trans	Posterior	9.9	4.2	1.77	52.7	0.98	1.80612	8.9	923	7	143	1	1	0	6	6	7.8	26
FM50		47	2015-09-15	30.211	1	South Asian	73.6	1.6	28.75	Nil	Nil	Nil	2015-11-06	32+4	Cep	Posterior	9.7	3.6	2.08	46	1.03	2.01942	16.4	1757	37	126	3	3	0	16	0	8.5	18	0.0932582	9.32582
FM51		48	2015-09-15	33.0055	0	White	70	1.7	24.2215	Nil	APH	Nil	2015-10-30	33+4	Cep	Posterior	11.6	5.1	1.72	40.7	0.88	1.95455	75.8	2510	12	150	2	0	0	5	11	5.8	20	0.381123	38.1123	Quiet baby
FM52		49	2015-09-16	37.6986	1	White	73	1.5	32.4444	Nil	Reduced FM	Nil	2015-11-30	29+2	Oblique cep	Anterior	13.7	4.8	2.02	41.3	1.23	1.64228	49	1349	3	134	1	0	0	11	5	7.1	22	0.286509	28.6509	Hiccups
FM54		50	2015-09-17	30.7616	0	White	65.5	1.65	24.0588	Asthma	Nil	Salbutamol	2015-11-06	32+6	Cep	Anterior	17.1	5.3	2.34	51.8	1.14	2.05263	47.7	2106	17	144	2	2	0	5	8	7.4	14	0.236992	23.6992	soft movements
FM55		51	2015-09-17	32.3562	0	South East Asian	46.9	1.47	21.7039	Nil	GDM	Metformin	2015-11-10	32+2	Cep	Anterior	10.9	4.9	2.54	43.4	1.18	2.15254	56.8	2032	25	142	2	0	0	5	0	8	12	0.154881	15.4881
FM56		52	2015-09-17	31.1808	2	Mixed black	76	1.72	25.6896	Sickle cell trait	Nil	Nil	2015-12-08	28+2	Cep	Posterior	11.7	3.9	1.9	43.9	0.98	1.93878	50.6	1174	0	156	2	0	0	0	0	5.6	N/A	0.522433	52.2433	active, hiccups
FM57		53	2015-09-18	34.3041	0	White	73	1.8	22.5309	Nil	Nil	Nil	2015-12-12	27+2	Cep	Anterior	15.7	5.4	1.66	34.5	1.07	1.5514	64.6	1166	0	140	3	0	0	11	0	9.4	14	0.349783	34.9783
FM58		54	2015-09-21	31.2247	0	White	72	1.67	25.8166	Nil	Nil	Nil	2015-10-27	34+6	Cep	Posterior	9.3	3.4	2.06	47.8	1.04	1.98077	65.3	2725	102	136	6	2	0	8	0	11.1	10	0.668344	66.8344	shallow breathing, quiet baby
FM59		55	2015-09-21	27.0986	1	White	51.4	1.63	19.3459	Nil	Low placenta	Nil	2015-11-16	32+0	Cep	Posterior	11.1	4.2	2.31	52.7	0.86	2.68605	52.2	1935	30	132	1	0	0	10	0	9.7	10	0.1413	14.13	Quiet
FM60		56	2015-09-23	35.0712	0	White	68	1.59	26.8977	Nil	PAPPA low	Nil	2015-12-15	28+1	Trans	Posterior	18.1	6.9	1.82	31.8	1.07	1.70093	61.3	1198	4	145	3	2	0	6	0	8.9	16	0.473584	47.3584	Quiet
FM61		57	2015-09-23	44.0274	7	Black	100.9	1.52	43.6721	Nil	GDM	Metformin, insulin, vit D	2015-11-16	32+2	Cep	Posterior	20.1	11.8	2.09	42.3	0.83	2.51807	77.5	2198	8	138	4	2	1	8	16	8.5	30	0.427631	42.7631	Poor views
FM17	b - Exclude missing data		2015-08-24	26.5233	0	White	62	1.75	20.2449	Nil	Nil	Ferrous	2015-10-04	34+1	Cep	Anterior	13.9	6.7	2.08	41	0.72	2.88889	50	2408	84	142	6	5	0	7	0	10.2	10	0.591701	59.1701
FM25	missing data		2015-08-27	24.3315	1	Black	83	1.63	31.2394	Asthma	UTI	Antibiotics	2015-10-15	33+0	Cep	Anterior	15	5.4	1.62	48	0.67	2.41791	66	2270	7	140	2	0	0	6	0	8.3	18	0.780046	78.0046
FM26	missing data		2015-08-27	43.4055	0	South East Asian	49	1.54	20.6612	Nil	GDM, APH	Metformin	2015-10-27	31+2	Cep	Anterior low	13.2	5.2	1.69	33	0.65	2.6	66	1867	0	140	3	1	0	8	0	8.4	10	0.872896	87.2896
FM27	missing data		2015-08-27	26.1178	1	Black	62	1.63	23.3355	Nil	Nil	Nil	2015-10-08	34+0	Cep	Posterior	17.8	6	1.64	44	0.94	1.74468	20	2091	12	139	4	0	0	7	0	12.2	10	0.7511	75.11
FM28	missing data		2015-08-28	43.6575	2	White	92	1.71	31.4627	Nil	Nil	Aspirin	2015-10-08	34+1	Cep	Posterior	12.2	3.7	2.28	51.3	0.86	2.65116	57	2474	75	144	2	0	0	6	0	7	12	0.294367	29.4367	Facing down
FM29	missing data		2015-08-28	30.9836	0	South Asian	68	1.53	29.0487	Nil	Nil	Nil	2015-10-17	32+6	Cep	Anterior	15.7	5.2	1.59	53.8	0.73	2.17808	21	1857	0	135	4	1	0	8	0	6.8	22	0.411509	41.1509	Silent baby for last 3-4 mins, but sensor picked up ++movement. Breathing quite pronounced during scan
FM30	missing data		2015-08-28	32.9534	1	South Asian	83	1.58	33.2479	Hypothyroidism	Nil	Vitamin D, thyroxine	2015-10-06	34+3	Cep	Anterior	14.7	5.5	1.91	55.6	1.02	1.87255	27	2254	0	137	3	1	0	5	0	9.5	10	0.302676	30.2676
FM32	b - Exclude missing data		2015-09-01	32.1507	1	White	104	1.72	35.1541	Nil	GDM	Metformin	2015-10-14	33+6	Cep	Anterior	14.6	4.5	1.86	32	0.84	2.21429	95	2926	54	143	1	1	0	6	0	7.4	10	0.330101	33.0101	Docile
FM53	b - Exclude missing data		2015-09-16	35.2219	0	White	66.4	1.68	23.5261	Microprolactinoma, DM Type 1, Graves	Nil	Insulin, thyroxine	2015-12-27	25+3	Cep	Posterior	13.7	4.3	1.66	28.6	1.22	1.36066	47.4	816	0	135	3	0	0	5	0	11	10	0.491595	49.1595

## Sheet: missing data removed
ID	SP Code	Date USS	Age	Parity	Ethnicity	Weight	Height	BMI	Pre-existing medical conditions	Obstetric complications	Medication	EDD	Gestation	Fetal lie	Placenta	AFI	DVP	MCA PI	PSV	UA PI	CPR	Centile	Wt	Movements	HR	>10	>15	Decels	High episodes	Low episodes	STV	Time to meet criteria	Actograph.dec	Actograph %	Notes
FM09	8	2015-08-17	20.8959	1	White	79	1.72	26.7036	Nil	Abdo pain	Nil	2015-10-01	33+3	Cep	Anterior	16.9	5.4	1.78	39	0.76	2.34211	63	2391	17	145	3	1	0	8	6	9.5	12	#REF!	54.859
FM10	9	2015-08-18	33.6329	0	South Asian	62	1.61	23.9188	Ulcerative colitis	Nil	Prednisolone, mesovant	2015-10-22	30+5	Cep	Anterior	15.3	4.9	2.02	35	0.97	2.08247	63	1721	8	139	6	2	0	16	0	12	16			missing actograph
FM11	10	2015-08-18	36.8548	1	South East Asian	60	1.5	26.6667	Nil	Low placenta	Nil	2015-10-13	32+0	Cep	Posterior	12.3	5.8	1.98	54	1.4	1.41429	25	1739	69	141	2	1	0	9	0	8.4	14	0.192019	19.2019
FM12	11	2015-08-19	24.7699	0	Black	103	1.64	38.2957	T2DM	Nil	Metformin, insulin	2015-11-08	28+3	Cep	Posterior	14.8	5.4	1.86	45	1.11	1.67568	93	1473	12	150	3	1	0	6	0	8.7	10	0.393484	39.3484
FM13	12	2015-08-19	36.5342	1	South East Asian	45	1.5	20	Nil	Nil	Nil	2015-10-01	33+6	Cep	Fundal	15.7	5.8	2.25	54	1.01	2.22772	27	2140	125	130	2	1	0	11	0	9.9	12	0.142957	14.2957
FM14	13	2015-08-19	26.1041	2	South Asian	45	1.54	18.9745	Depression	Nil	Citalopram	2015-10-09	32+5	Cep	Anterior	12.7	4.6	1.63	45	0.82	1.9878	29	1909	120	142	3	0	0	5	0	10.7	10	0.678482	67.8482
FM15	14	2015-08-19	20.0822	0	White	66	1.61	25.462	Nil	Hyperemesis	Folate, cyclizine, Ranitidine	2015-10-11	32+3	Cep	Posterior	14.4	4.5	2.33	54	0.94	2.47872	52	2028	129	153	3	2	0	6	13	5.4	20	0.296224	29.6224
FM16	15	2015-08-21	34.2082	0	White	74	1.7	25.6055	Nil	Nil	Nil	2015-10-16	32+0	Cep	Anterior	11.7	3.4	1.36	54	0.92	1.47826	62	2004	18	136	3	2	0	10	0	11.1	10	0.543188	54.3188
FM18	16	2015-08-24	38.6767	3	White	61	1.67	21.8724	Essential HTN	Nil	Labetolol, aspirin	2015-11-11	28+5	Cep	Anterior	14.5	4.8	1.89	31.6	1.01	1.87129	38	1191	66	134	1	0	0	5	0	8.6	10	0.394668	39.4668
FM19	17	2015-08-25	32.2438	0	White	78	1.64	29.0006	Nil	Nil	Nil	2015-11-14	28+3	Cep	Posterior	13	4	1.7	39	1.33	1.2782	82	1369	84	129	6	0	0	19	0	9	20	0.561892	56.1892
FM20	18	2015-08-25	34.7288	0	White	100	1.68	35.4308	Nil	Nil	Nil	2015-10-07	33+6	Cep	Posterior	15.6	8.1	1.83	43	1.02	1.79412	89	2769	0	150	3	0	0	6	0	8.4	16	0.684138	68.4138
FM21	19	2015-08-25	36.2411	2	White	83	1.72	28.0557	Nil	Nil	Nil	2015-10-29	30+5	Cep	Anterior	17.5	5.5	2.13	35.9	0.93	2.29032	95	2032	72	139	4	1	0	10	0	11.4	10	0.848586	84.8586
FM22	20	2015-08-26	39.5452	1	South East Asian	48	1.5	21.3333	Nil	GDM	Metformin	2015-11-13	28+5	Cep	Posterior	15.8	5.1	2.74	35	1.32	2.07576	56	1276	42	139	1	0	0	9	0	10.2	10	0.19876	19.876
FM23	21	2015-08-26	32.0795	0	White	82	1.79	25.5922	Nil	Nil	Nil	2015-11-03	30+1	Cep	Posterior	11.7	4.9	2.29	46	0.97	2.36082	53	1534	45	131	8	6	0	5	0	12.9	20	0.213753	21.3753
FM24	22	2015-08-26	23.1178	0	Black	91	1.73	30.4053	Nil	TPTL	Steroids	2015-10-24	31+4	Cep	Anterior	16	5.2	1.71	37.6	0.97	1.76289	35	1721	30	148	1	0	0	7	0	7	10	0.344365	34.4365
FM31	29	2015-09-01	41.7507	1	Mixed black	64	1.62	24.3865	Ethnic neutropenia	Previous preterm	Nil	2015-10-12	34+1	Cep	Anterior	11.4	3.7	1.66	54.8	0.92	1.80435	42	2338	2	136	1	0	0	5	11	6.2	26	0.0471074	4.71074
FM34	30	2015-09-02	30.4027	0	White	61.5	1.63	23.1473	Crohn's	Nil	Nil	2015-11-30	27+2	Cep	Posterior	15	5.5	1.84	29.6	1.13	1.62832	43.2	993	0	139	4	3	0	7	0	10.1	10	0.292305	29.2305
FM33	31	2015-09-02	35.2493	2	Black	84	1.67	30.1194	Nil	metformin Trial	Placebo, Vit D, aspirin, ferrous	2015-11-25	28+0	Trans	Anterior	18.1	6.1	1.97	42.1	1.05	1.87619	72	1227	4	142	2	1	0	11	0	8.5	16	0.484067	48.4067	V. docile
FM35	32	2015-09-02	31.0164	1	South Asian	75.2	1.52	32.5485	Nil	Nil	Nil	2015-10-29	31+6	Cep	Anterior	11.4	4.9	2.35	43.9	1.03	2.28155	21.6	1675	30	133	2	2	0	8	0	9.9	12	0.22732	22.732	good lateral views, able to see limbs against posterior uterine wall
FM36	33	2015-09-02	26.3589	0	White	70	1.63	26.3465	Nil	GDM	Metformin	2015-10-30	32+1	Cep	Posterior	12.6	5	2.02	49.3	1.11	1.81982	74.6	2137	N/A	N/A	N/A	N/A	N/A	N/A	N/A	N/A	16	0.224687	22.4687	v soft movements
FM37	34	2015-09-07	37.5452	2	White	76	1.53	32.4661	Essential HTN	? GDM	Methyldopa, aspirin	2015-10-27	32+6	Trans	Anterior	21.2	7.1	1.79	51.1	0.98	1.82653	97.1	2688	18	141	2	0	0	5	0	9.9	10	0.856027	85.6027
FM38	35	2015-09-07	34.011	2	South Asian	80	1.58	32.0461	Nil	Reduced FM	Nil	2015-10-13	34+6	Trans	Anterior	13.8	5.7	2.04	52	0.67	3.04478	25.7	2332	12	140	3	3	0	6	0	8.1	10	0.150708	15.0708
FM39	36	2015-09-07	39.2411	1	South Asian	57	1.57	23.1247	Nil	Nil	Ferrous, Vit D	2015-10-13	34+6	Cep	Anterior	10.8	4.9	1.52	44.5	0.82	1.85366	62	2692	41	135	3	3	0	6	6	9.7	16	0.357986	35.7986
FM40	37	2015-09-08	33.2137	0	White	77	1.6	30.0781	Endometriosis	Reduced FM	Nil	2015-11-27	28+4	Cep	Fundal	15.4	5.4	1.89	32	1.38	1.36957	75	1351	0	129	5	4	0	10	0	20.9	10	0.630612	63.0612	V active on CTG, all movements on scan v pronounced
FM42	38	2015-09-08	38.7178	3	White	60.8	1.67	21.8007	Essential HTN	TPTL	Labetolol, nifedipine, aspirin	2015-11-11	30+6	Cep	Anterior	12.2	5.7	2.47	35.5	1.16	2.12931	39.3	1603	0	130	9	2	0	13	0	9	22	0.387542	38.7542	some doubt about SP number, could be 39
FM41	39	2015-09-08	30.1616	0	White	58	1.56	23.833	Nil	Nil	Vitamin D	2015-12-06	27+2	Cep	Fundal	12.9	5.9	2.07	34.8	1.05	1.97143	74.8	1126	60	142	0	0	0	7	0	8.7	10	0.56843	56.843	Good views, large movements only. some doubt about SP number, could be 38
FM43	40	2015-09-08	38.2658	0	South Asian	65.6	1.55	27.3049	Nil	Nil	Nil	2015-12-19	25+3	Cep	Posterior	13.1	5.8	1.51	34.7	0.99	1.52525	60.5	858	0	149	3	2	0	0	10	6.7	N/A	0.889196	88.9196
FM44	41	2015-09-09	18.537	1	South East Asian	42	1.48	19.1746	Nil	Nil	Nil	2015-11-26	28+6	Cep	Posterior	10.3	3.9	1.59	39.9	1.21	1.31405	32.4	1186	18	142	1	1	0	10	0	11.2	10	0.129428	12.9428
FM45	42	2015-09-09	31.611	1	South Asian	53	1.57	21.5019	Nil	PVB	Nil	2015-10-24	34+1	Cep	Anterior	12.2	6.6	1.64	58	0.8	2.05	69.1	2590	198	140	3	2	0	5	0	10.4	10	0.831799	83.1799
FM46	43	2015-09-10	38.6	1	White	53.8	1.6	21.0156	Nil	Nil	Nil	2015-10-31	32+5	Cep	Anterior	7.5	3.6	1.72	46	0.92	1.86957	45.6	2044	0	144	3	1	0	7	0	9.5	10	0.467875	46.7875	Quiet baby
FM47	44	2015-09-10	26.3534	0	White	62.3	1.63	23.4484	Nil	Reduced FM	Nil	2015-10-18	34+4	Cep	Anterior	12.3	6.4	2.05	62.4	0.98	2.09184	29.1	2309	3	135	2	2	0	5	0	9.1	22	0.307751	30.7751
FM48	45	2015-09-10	30.0877	0	South Asian	60	1.59	23.7332	Nil	Nil	Nil	2015-12-06	27+4	Cep	Posterior	10.9	3.6	1.82	30.2	1.22	1.4918	36.4	1002	0	145	6	4	0	11	0	8.1	16	0.38463	38.463
FM49	46	2015-09-14	32.6986	1	Black	75	1.59	29.6665	Nil	Fibroid, previous eclampsia	Nil	2015-12-11	28+2	Trans	Posterior	9.9	4.2	1.77	52.7	0.98	1.80612	8.9	923	7	143	1	1	0	6	6	7.8	26
FM50	47	2015-09-15	30.211	1	South Asian	73.6	1.6	28.75	Nil	Nil	Nil	2015-11-06	32+4	Cep	Posterior	9.7	3.6	2.08	46	1.03	2.01942	16.4	1757	37	126	3	3	0	16	0	8.5	18	0.0932582	9.32582
FM51	48	2015-09-15	33.0055	0	White	70	1.7	24.2215	Nil	APH	Nil	2015-10-30	33+4	Cep	Posterior	11.6	5.1	1.72	40.7	0.88	1.95455	75.8	2510	12	150	2	0	0	5	11	5.8	20	0.381123	38.1123	Quiet baby
FM52	49	2015-09-16	37.6986	1	White	73	1.5	32.4444	Nil	Reduced FM	Nil	2015-11-30	29+2	Oblique cep	Anterior	13.7	4.8	2.02	41.3	1.23	1.64228	49	1349	3	134	1	0	0	11	5	7.1	22	0.286509	28.6509	Hiccups
FM54	50	2015-09-17	30.7616	0	White	65.5	1.65	24.0588	Asthma	Nil	Salbutamol	2015-11-06	32+6	Cep	Anterior	17.1	5.3	2.34	51.8	1.14	2.05263	47.7	2106	17	144	2	2	0	5	8	7.4	14	0.236992	23.6992	soft movements
FM55	51	2015-09-17	32.3562	0	South East Asian	46.9	1.47	21.7039	Nil	GDM	Metformin	2015-11-10	32+2	Cep	Anterior	10.9	4.9	2.54	43.4	1.18	2.15254	56.8	2032	25	142	2	0	0	5	0	8	12	0.154881	15.4881
FM56	52	2015-09-17	31.1808	2	Mixed black	76	1.72	25.6896	Sickle cell trait	Nil	Nil	2015-12-08	28+2	Cep	Posterior	11.7	3.9	1.9	43.9	0.98	1.93878	50.6	1174	0	156	2	0	0	0	0	5.6	N/A	0.522433	52.2433	active, hiccups
FM57	53	2015-09-18	34.3041	0	White	73	1.8	22.5309	Nil	Nil	Nil	2015-12-12	27+2	Cep	Anterior	15.7	5.4	1.66	34.5	1.07	1.5514	64.6	1166	0	140	3	0	0	11	0	9.4	14	0.349783	34.9783
FM58	54	2015-09-21	31.2247	0	White	72	1.67	25.8166	Nil	Nil	Nil	2015-10-27	34+6	Cep	Posterior	9.3	3.4	2.06	47.8	1.04	1.98077	65.3	2725	102	136	6	2	0	8	0	11.1	10	0.668344	66.8344	shallow breathing, quiet baby
FM59	55	2015-09-21	27.0986	1	White	51.4	1.63	19.3459	Nil	Low placenta	Nil	2015-11-16	32+0	Cep	Posterior	11.1	4.2	2.31	52.7	0.86	2.68605	52.2	1935	30	132	1	0	0	10	0	9.7	10	0.1413	14.13	Quiet
FM60	56	2015-09-23	35.0712	0	White	68	1.59	26.8977	Nil	PAPPA low	Nil	2015-12-15	28+1	Trans	Posterior	18.1	6.9	1.82	31.8	1.07	1.70093	61.3	1198	4	145	3	2	0	6	0	8.9	16	0.473584	47.3584	Quiet
FM61	57	2015-09-23	44.0274	7	Black	100.9	1.52	43.6721	Nil	GDM	Metformin, insulin, vit D	2015-11-16	32+2	Cep	Posterior	20.1	11.8	2.09	42.3	0.83	2.51807	77.5	2198	8	138	4	2	1	8	16	8.5	30	0.427631	42.7631	Poor views

## Sheet: full data
ID	Age	BMI	Fetal lie	Placenta	AFI	DVP	MCA PI	PSV	UA PI	CPR	Centile	Wt	Scan duration (s)	BM seen	GM seen	SM seen	Total FM seen	BM detected	GM detected	SM detected	# ROIs	ratio of ROIs to FM seen
FM01	20.8959	26.7036	Cep	Anterior	16.9	5.4	1.78	39	0.76	2.34211	63	2391	1236.99	0	16	1	17		15	1	190	11.1765
FM02	33.6329	23.9188	Cep	Anterior	15.3	4.9	2.02	35	0.97	2.08247	63	1721	1253.99	0	60	5	65		51	5	311	4.78462
FM03	36.8548	26.6667	Cep	Posterior	12.3	5.8	1.98	54	1.4	1.41429	25	1739	1259	46	17	2	65	36	11	2	211	3.24615
FM04	24.7699	38.2957	Cep	Posterior	14.8	5.4	1.86	45	1.11	1.67568	93	1473	1258	75	3	2	80	11		2	43	0.5375
FM05	36.5342	20	Cep	Fundal	15.7	5.8	2.25	54	1.01	2.22772	27	2140	1273	295	58	7	360	51	34	4	107	0.297222
FM06	26.1041	18.9745	Cep	Anterior	12.7	4.6	1.63	45	0.82	1.9878	29	1909	1216.98	510	6	0	516	40	1		40	0.0775194
FM07	20.0822	25.462	Cep	Posterior	14.4	4.5	2.33	54	0.94	2.47872	52	2028	1254.98	49	74	1	124	9	59	1	186	1.5
FM08	34.2082	25.6055	Cep	Anterior	11.7	3.4	1.36	54	0.92	1.47826	62	2004	1231.98	280	60	1	341	57	21		90	0.26393
FM09	38.6767	21.8724	Cep	Anterior	14.5	4.8	1.89	31.6	1.01	1.87129	38	1191	1225.98	27	4	6	37	11	1	5	117	3.16216
FM10	32.2438	29.0006	Cep	Posterior	13	4	1.7	39	1.33	1.2782	82	1369	1570.98	121	24	50	195	52	19	47	252	1.29231
FM11	34.7288	35.4308	Cep	Posterior	15.6	8.1	1.83	43	1.02	1.79412	89	2769	1202.98	371	20	0	391	107	8		140	0.358056
FM12	36.2411	28.0557	Cep	Anterior	17.5	5.5	2.13	35.9	0.93	2.29032	95	2032	1250	17	27	4	48	9	15	4	157	3.27083
FM13	39.5452	21.3333	Cep	Posterior	15.8	5.1	2.74	35	1.32	2.07576	56	1276	947.695	4	7	1	12	4	5	1	170	14.1667
FM14	32.0795	25.5922	Cep	Posterior	11.7	4.9	2.29	46	0.97	2.36082	53	1534	1209.98	0	33	12	45		8	9	83	1.84444
FM15	23.1178	30.4053	Cep	Anterior	16	5.2	1.71	37.6	0.97	1.76289	35	1721	1231.98	106	48	6	160	66	42	5	159	0.99375
FM16	41.7507	24.3865	Cep	Anterior	11.4	3.7	1.66	54.8	0.92	1.80435	42	2338	1162.99	89	7	3	99				8	0.0808081
FM17	35.2493	30.1194	Trans	Anterior	18.1	6.1	1.97	42.1	1.05	1.87619	72	1227	1252.99	0	56	8	64		44	6	345	5.39062
FM18	30.4027	23.1473	Cep	Posterior	15	5.5	1.84	29.6	1.13	1.62832	43.2	993	1230.99	0	28	7	35		17	3	159	4.54286
FM19	31.0164	32.5485	Cep	Anterior	11.4	4.9	2.35	43.9	1.03	2.28155	21.6	1675	1226.98	43	60	10	113	7	25	6	70	0.619469
FM20	26.3589	26.3465	Cep	Posterior	12.6	5	2.02	49.3	1.11	1.81982	74.6	2137	1209.98	81	14	2	97	30	3	2	162	1.6701
FM21	37.5452	32.4661	Trans	Anterior	21.2	7.1	1.79	51.1	0.98	1.82653	97.1	2688	1259.99	253	31	0	284	81	17		165	0.580986
FM22	34.011	32.0461	Trans	Anterior	13.8	5.7	2.04	52	0.67	3.04478	25.7	2332	1202.98	20	37	1	58	5	13	1	148	2.55172
FM23	39.2411	23.1247	Cep	Anterior	10.8	4.9	1.52	44.5	0.82	1.85366	62	2692	1190	0	11	0	11		1		166	15.0909
FM24	33.2137	30.0781	Cep	Fundal	15.4	5.4	1.89	32	1.38	1.36957	75	1351	1210.98	45	23	4	72	19	9	3	198	2.75
FM25	30.1616	23.833	Cep	Fundal	12.9	5.9	2.07	34.8	1.05	1.97143	74.8	1126	1221	0	25	137	162		18	129	279	1.72222
FM26	38.7178	21.8007	Cep	Anterior	12.2	5.7	2.47	35.5	1.16	2.12931	39.3	1603	1209.98	4	61	5	70	2	14	3	86	1.22857
FM27	38.2658	27.3049	Cep	Posterior	13.1	5.8	1.51	34.7	0.99	1.52525	60.5	858	1221	4	56	18	78	1	35	14	151	1.9359
FM28	18.537	19.1746	Cep	Posterior	10.3	3.9	1.59	39.9	1.21	1.31405	32.4	1186	1208.99	230	18	11	259	107	14	5	198	0.764479
FM29	31.611	21.5019	Cep	Anterior	12.2	6.6	1.64	58	0.8	2.05	69.1	2590	1225.98	489	49	2	540	214	16	1	107	0.198148
FM30	38.6	21.0156	Cep	Anterior	7.5	3.6	1.72	46	0.92	1.86957	45.6	2044	1208.99	58	16	2	76	28	6	2	132	1.73684
FM31	26.3534	23.4484	Cep	Anterior	12.3	6.4	2.05	62.4	0.98	2.09184	29.1	2309	1230.99	149	54	0	203	60	26		154	0.758621
FM32	30.0877	23.7332	Cep	Posterior	10.9	3.6	1.82	30.2	1.22	1.4918	36.4	1002	1213.99	117	50	8	175	75	32	3	197	1.12571
FM33	32.6986	29.6665	Trans	Posterior	9.9	4.2	1.77	52.7	0.98	1.80612	8.9	923	1250	2	44	2	48	2	13	1	112	2.33333
FM34	30.211	28.75	Cep	Posterior	9.7	3.6	2.08	46	1.03	2.01942	16.4	1757	1221	286	14	5	305	101	7	2	147	0.481967
FM35	33.0055	24.2215	Cep	Posterior	11.6	5.1	1.72	40.7	0.88	1.95455	75.8	2510	1208.99	346	18	2	366	151	14	2	197	0.538251
FM36	37.6986	32.4444	Oblique cep	Anterior	13.7	4.8	2.02	41.3	1.23	1.64228	49	1349	1206.99	37	31	212	280	1	12	77	170	0.607143
FM37	30.7616	24.0588	Cep	Anterior	17.1	5.3	2.34	51.8	1.14	2.05263	47.7	2106	1210.98	180	47	1	228	35	12		63	0.276316
FM38	32.3562	21.7039	Cep	Anterior	10.9	4.9	2.54	43.4	1.18	2.15254	56.8	2032	1223.99	73	16	1	90	58	15		276	3.06667
FM39	31.1808	25.6896	Cep	Posterior	11.7	3.9	1.9	43.9	0.98	1.93878	50.6	1174	1225.98	226	44	60	330	149	22	53	266	0.806061
FM40	34.3041	22.5309	Cep	Anterior	15.7	5.4	1.66	34.5	1.07	1.5514	64.6	1166	1231.98	249	39	11	299	139	30	11	209	0.698997
FM41	31.2247	25.8166	Cep	Posterior	9.3	3.4	2.06	47.8	1.04	1.98077	65.3	2725	1228	318	2	0	320	18			83	0.259375
FM42	27.0986	19.3459	Cep	Posterior	11.1	4.2	2.31	52.7	0.86	2.68605	52.2	1935	1255.98	19	12	5	36	5	3	2	136	3.77778
FM43	35.0712	26.8977	Trans	Posterior	18.1	6.9	1.82	31.8	1.07	1.70093	61.3	1198	1206	29	15	1	45	3	4	1	53	1.17778
FM44	44.0274	43.6721	Cep	Posterior	20.1	11.8	2.09	42.3	0.83	2.51807	77.5	2198	1175.02	3	19	164	186	2	16	157	275	1.47849
